# Supplementary material for: Discovery of highly reactive self-splicing group II introns within the mitochondrial genomes of human pathogenic fungi
Source: Nucleic Acids Res. 2021 Nov 25;49(21):12422–32. doi: 10.1093/nar/gkab1077 (PMC8643640; doi:10.1093/nar/gkab1077)
Supplement: gkab1077_Supplemental_Files [file gkab1077_supplemental_files.zip]

Archive with 2 entries (2 files):
- SI_Liu_NAR_revised_final.pdf
- Table S1.xls
