# Supplementary material for: Discovery of highly reactive self-splicing group II introns within the mitochondrial genomes of human pathogenic fungi
Source: Nucleic Acids Res. 2021 Nov 25;49(21):12422–32. doi: 10.1093/nar/gkab1077 (PMC8643640; doi:10.1093/nar/gkab1077)
Supplement: gkab1077_Supplemental_Files [file gkab1077_supplemental_files.zip › Table S1.xls]

## Sheet: Sheet1
Supplementary Table 1. Survey of group II introns in the mitochondrial genomes of human pathogenic fungi by conserved D5 domain.
Division	Order	Family	Genus	Species	Reference mitochondrial genome Genbank accession	Group II intron presence	RNA transcript type containing group II intron	Group II intron host gene	Intron number	Intron D5 location	Intron-encoded ORF type
Ascomycota	Saccharomycetales	Saccharomycetaceae	Candida	C. albicans	NC_002653	No	/	/	/	/	/
				C. auris	AP018713	No	/	/	/	/	/
				C. glabrata	NC_004691	No	/	/	/	/	/
				C. parapsilosis	NC_005253	Yes	pre-mRNA	cox1	I1	15531…15564	Maturase RT
	Onygenales	Ajellomycetaceae	Blastomyces	B. dermatitidis	GG753566	Yes	pre-rRNA	LSU	I2	11868…11901	no ORF
							pre-rRNA	SSU	I1	1008…1041	LHE (LAGLIDADG-type homing endonuclease)
			Histoplasma	H. capsulatum	GG692467	Yes	pre-rRNA	LSU	I1	27118…27085	no ORF
			Paracoccidioides	P. brasiliensis	NC_007935	Yes	pre-mRNA	cob	I2	12599…12632	Maturase RT
							pre-rRNA	SSU	I1	27290…27323	unclassified (Putative intronic ORF is identified, but cannot be classified due to the lack of sequence homology to known intron-encoded proteins (including maturase RT, LAGLIDADG-type homing endonuclease and GIY-YIG-type homing endonuclease))
							pre-mRNA	cox1	I2	43816…43849	Maturase RT
		Onygenaceae	Coccidioides	C. immitis	NW_004504306	Yes	pre-rRNA	LSU	I3	35869…35902	LHE (LAGLIDADG-type homing endonuclease)
							pre-rRNA	SSU	I1	23963…23996	LHE (LAGLIDADG-type homing endonuclease)
									I2	25024…25057	LHE (LAGLIDADG-type homing endonuclease)
							pre-mRNA	cox1	I4	47652…47686	Maturase RT
				C. posadasii	DS544748	Yes	pre-rRNA	LSU	I3	32471…32504	no ORF
							pre-rRNA	SSU	I1	20290…20323	LHE (LAGLIDADG-type homing endonuclease)
							pre-mRNA	cox1	I1	40555…40588	Maturase RT
									I5	46929…46962	Maturase RT
	Eurotiales	Trichocomaceae	Aspergillus	A. flavus	NC_026920	No	/	/	/	/	/
				A. fumigatus	NC_017016	No	/	/	/	/	/
			Talaromyces	T. marneffei	NC_005256	No	/	/	/	/	/
	Chaetothyriales	Herpotrichiellaceae	Cladophialophora	C. bantiana	NC_030600	Yes	pre-rRNA	LSU	I2	4301…4334	no ORF
				C. carrioni	LGRB01000023	Yes	pre-rRNA	LSU	I1	20119…20152	no ORF
			Exophiala	E. dermatitidis	NW_008751656	No	/	/	/	/	/
	Pneumocystidales	Pneumocystidaceae	Pneumocystis	P. jirovecii (P. carinii)	NC_020331	No	/	/	/	/	/
Basidiomycota	Tremellales	Tremellaceae	Cryotococcus	C. gattii	CP025773	No	/	/	/	/	/
				C. neoformans	CM021143	No	/	/	/	/	/
Zygomycota	Mucorales	Mucoraceae	Rhizopus	R. oryzae	AY863212	No	/	/	/	/	/
